# Supplementary material for: Non-Target Screening of Chemicals in Selected Cotton Products by GC/MS and Their Safety Assessment
Source: Molecules. 2024 Jul 30;29(15):3584. doi: 10.3390/molecules29153584 (PMC11314172; doi:10.3390/molecules29153584)
Supplement: Supplementary file 1 [file molecules-29-03584-s001.zip]

Archive with 1 entries (1 files):
- molecules-3008017-supplementary.pdf
